# Supplementary material for: Tantalum Nitride-Based Theranostic Agent for Photoacoustic Imaging-Guided Photothermal Therapy in the Second NIR Window
Source: Nanomaterials (Basel). 2023 May 23;13(11):1708. doi: 10.3390/nano13111708 (PMC10254667; doi:10.3390/nano13111708)
Supplement: Supplementary file 1 [file nanomaterials-13-01708-s001.zip]

Archive with 1 entries (1 files):
- nanomaterials-2375023-supplementary.pdf
